# Supplementary material for: Duration of Exposure to Elevated Temperature Affects Competitive Interactions in Juvenile Reef Fishes
Source: PLoS One. 2016 Oct 13;11(10):e0164505. doi: 10.1371/journal.pone.0164505 (PMC5063334; doi:10.1371/journal.pone.0164505)
Supplement: S1 Dataset — Behaviours were used to calculate an “Aggression score” = Attacks + Displays−Avoids. Rows are grouped in pairs, one for each competitor. “Diff, Total interactions, and Aggression difference” reference the competitor from the same row and the row beneath as a pair. Diff = the difference in “Size” for the pair. Total interactions = sum of the “Attack”, “Display”, and “Avoid” for the pair. Aggression difference = absolute value of the difference in “Aggression scores” for the pair. (XLSX) [file pone.0164505.s001.xlsx]

## Sheet: Sheet1
Species	Size (mm)	diff	Exposure (C)	Test (C)	Exposure	Attack	Display	Avoid	Total interactions	Aggression score	Aggression difference
P. amboinensis	36.08	-3.88	29	31	4d	7	4	0	22	11	22
P. amboinensis	39.96		29	31	4d	0	0	11		-11
P. amboinensis	33.06	-0.66	29	31	4d	17	4	0	38	21	38
P. amboinensis	33.72		29	31	4d	0	0	17		-17
P. amboinensis	36.08	2.36	29	31	4d	13	2	0	28	15	28
P. amboinensis	33.72		29	31	4d	0	0	13		-13
P. amboinensis	33.72	2.48	29	31	4d	17	0	0	35	17	33
P. amboinensis	31.24		29	31	4d	0	1	17		-16
P. amboinensis	36.08	3.02	29	31	4d	23	0	0	46	23	46
P. amboinensis	33.06		29	31	4d	0	0	23		-23
P. amboinensis	31.24	1.68	29	31	4d	9	2	0	22	11	22
P. amboinensis	29.56		29	31	4d	0	0	11		-11
P. amboinensis	33.06	-0.66	29	31	4d	24	3	0	55	27	51
P. amboinensis	33.72		29	31	4d	0	2	26		-24
P. amboinensis	36.08	-3.88	29	31	4d	11	0	0	21	11	21
P. amboinensis	39.96		29	31	4d	0	0	10		-10
P. amboinensis	33.06	1.82	29	31	4d	22	6	0	53	28	53
P. amboinensis	31.24		29	31	4d	0	0	25		-25
P. amboinensis	36.08	2.36	29	31	4d	12	3	1	31	14	27
P. amboinensis	33.72		29	31	4d	1	0	14		-13
P. amboinensis	22.56	-0.06	29	29	4d	23	0	0	47	23	47
P. amboinensis	22.62		29	29	4d	0	0	24		-24
P. amboinensis	26.22	2.2	29	29	4d	28	3	0	61	31	61
P. amboinensis	24.02		29	29	4d	0	0	30		-30
P. amboinensis	26.1	-2.14	29	29	4d	46	0	0	89	46	85
P. amboinensis	28.24		29	29	4d	0	2	41		-39
P. amboinensis	31.24	-1.82	29	29	4d	9	15	6	60	18	10
P. amboinensis	33.06		29	29	4d	6	13	11		8
P. amboinensis	40.2	0.24	29	29	4d	19	6	0	47	25	33
P. amboinensis	39.96		29	29	4d	2	5	15		-8
P. amboinensis	27.68	-1.88	29	29	4d	8	0	2	21	6	11
P. amboinensis	29.56		29	29	4d	2	1	8		-5
P. amboinensis	22.56	-1.46	29	29	4d	21	1	0	47	22	45
P. amboinensis	24.02		29	29	4d	0	1	24		-23
P. amboinensis	36.08	2.36	29	29	4d	4	5	2	22	7	6
P. amboinensis	33.72		29	29	4d	2	4	5		1
P. amboinensis	26.22	0.12	29	29	4d	41	0	0	82	41	82
P. amboinensis	26.1		29	29	4d	0	0	41		-41
P. amboinensis	27.68	-0.56	29	29	4d	37	0	0	74	37	74
P. amboinensis	28.24		29	29	4d	0	0	37		-37
P. amboinensis	24.02	-2.2	29	30	4d	21	1	2	47	20	39
P. amboinensis	26.22		29	30	4d	2	0	21		-19
P. amboinensis	36.08	-3.88	29	30	4d	6	6	1	23	11	13
P. amboinensis	39.96		29	30	4d	1	3	6		-2
P. amboinensis	28.24	2.14	29	30	4d	47	4	0	102	51	102
P. amboinensis	26.1		29	30	4d	0	0	51		-51
P. amboinensis	31.24	1.68	29	30	4d	16	8	0	48	24	32
P. amboinensis	29.56		29	30	4d	0	8	16		-8
P. amboinensis	33.72	0.66	29	30	4d	5	10	1	29	14	15
P. amboinensis	33.06		29	30	4d	1	5	7		-1
P. amboinensis	28.24	2.02	29	30	4d	34	14	12	124	36	42
P. amboinensis	26.22		29	30	4d	16	13	35		-6
P. amboinensis	33.72	2.48	29	30	4d	6	4	2	26	8	8
P. amboinensis	31.24		29	30	4d	2	5	7		0
P. amboinensis	36.08	3.02	29	30	4d	8	0	0	19	8	13
P. amboinensis	33.06		29	30	4d	0	3	8		-5
P. amboinensis	22.62	-1.4	29	30	4d	23	2	0	49	25	49
P. amboinensis	24.02		29	30	4d	0	0	24		-24
P. amboinensis	40.2	0.24	29	30	4d	15	9	1	50	23	30
P. amboinensis	39.96		29	30	4d	1	8	16		-7
P. amboinensis	24.32	-0.4	31	31	90d	7	5	1	20	11	12
P. amboinensis	24.72		31	31	90d	1	2	4		-1
P. amboinensis	33.18	-0.36	31	31	90d	24	4	0	53	28	47
P. amboinensis	33.54		31	31	90d	2	1	22		-19
P. amboinensis	33.92	-0.66	31	31	90d	12	7	0	35	19	19
P. amboinensis	34.58		31	31	90d	2	6	8		0
P. amboinensis	33.92	0.74	31	31	90d	15	3	0	40	18	28
P. amboinensis	33.18		31	31	90d	0	6	16		-10
P. amboinensis	34.58	1.04	31	31	90d	4	3	0	19	7	5
P. amboinensis	33.54		31	31	90d	5	2	5		2
P. amboinensis	34.58	1.4	31	31	90d	5	2	1	19	6	9
P. amboinensis	33.18		31	31	90d	0	4	7		-3
P. amboinensis	33.92	2.12	31	31	90d	14	6	0	36	20	30
P. amboinensis	31.8		31	31	90d	0	3	13		-10
P. amboinensis	31.8	-1.74	31	31	90d	15	0	10	50	5	10
P. amboinensis	33.54		31	31	90d	8	2	15		-5
P. amboinensis	33.92	0.38	31	31	90d	10	2	0	24	12	24
P. amboinensis	33.54		31	31	90d	0	0	12		-12
P. amboinensis	31.8	-1.38	31	31	90d	18	0	0	38	18	34
P. amboinensis	33.18		31	31	90d	0	2	18		-16
P. amboinensis	21.7	0.22	30	30	90d	11	11	5	57	17	11
P. amboinensis	21.48		30	30	90d	6	12	12		6
P. amboinensis	24.72	-0.9	30	30	90d	8	6	8	42	6	2
P. amboinensis	25.62		30	30	90d	7	5	8		4
P. amboinensis	27.22	1.04	30	30	90d	4	5	0	15	9	15
P. amboinensis	26.18		30	30	90d	0	0	6		-6
P. amboinensis	34.82	0.68	30	30	90d	5	2	0	11	7	7
P. amboinensis	34.14		30	30	90d	0	2	2		0
P. amboinensis	39.62	-1.98	30	30	90d	0	1	0	1	1	1
P. amboinensis	41.6		30	30	90d	0	0	0		0
P. amboinensis	30.2	-0.82	30	30	90d	2	1	0	7	3	3
P. amboinensis	31.02		30	30	90d	0	2	2		0
P. amboinensis	30.2	-1.85	30	30	90d	13	8	1	44	20	26
P. amboinensis	32.05		30	30	90d	1	7	14		-6
P. amboinensis	26.18	1.46	30	30	90d	18	2	1	43	19	33
P. amboinensis	24.72		30	30	90d	2	2	18		-14
P. amboinensis	27.22	1.6	30	30	90d	0	1	0	2	1	2
P. amboinensis	25.62		30	30	90d	0	0	1		-1
P. amboinensis	34.14	3.12	30	30	90d	5	4	0	21	9	5
P. amboinensis	31.02		30	30	90d	0	8	4		4
P. moluccensis	24.74	1.66	29	31	4d	26	1	0	54	27	52
P. moluccensis	23.08		29	31	4d	0	1	26		-25
P. moluccensis	26.66	-0.1	29	31	4d	7	0	0	14	17	10
P. moluccensis	26.76		29	31	4d	0	7	0		7
P. moluccensis	27.4	0.04	29	31	4d	18	0	0	36	18	36
P. moluccensis	27.36		29	31	4d	0	0	18		-18
P. moluccensis	27.4	0.64	29	31	4d	62	1	0	109	63	105
P. moluccensis	26.76		29	31	4d	1	1	44		-42
P. moluccensis	27.4	0.74	29	31	4d	17	0	0	34	17	34
P. moluccensis	26.66		29	31	4d	0	0	17		-17
P. moluccensis	24.74	-1.92	29	31	4d	24	0	0	52	24	52
P. moluccensis	26.66		29	31	4d	0	0	28		-28
P. moluccensis	26.76	-0.6	29	31	4d	35	1	1	78	35	68
P. moluccensis	27.36		29	31	4d	2	2	37		-33
P. moluccensis	30.48	2.82	29	31	4d	28	2	0	61	30	61
P. moluccensis	27.66		29	31	4d	0	0	31		-31
P. moluccensis	27.66	0.3	29	31	4d	38	0	0	76	38	76
P. moluccensis	27.36		29	31	4d	0	0	38		-38
P. moluccensis	30.01	2.65	29	31	4d	28	2	0	60	30	60
P. moluccensis	27.36		29	31	4d	0	0	30		-30
P. moluccensis	22.48	0.28	29	29	4d	5	1	0	11	6	11
P. moluccensis	22.2		29	29	4d	0	0	5		-5
P. moluccensis	26.66	1.92	29	29	4d	5	1	5	22	1	6
P. moluccensis	24.74		29	29	4d	3	0	8		-5
P. moluccensis	27.06	-0.3	29	29	4d	22	9	5	80	26	44
P. moluccensis	27.36		29	29	4d	8	5	31		-18
P. moluccensis	27.4	-0.12	29	29	4d	8	6	3	28	11	14
P. moluccensis	27.52		29	29	4d	2	2	7		-3
P. moluccensis	27.88	-0.14	29	29	4d	25	0	0	53	25	53
P. moluccensis	28.02		29	29	4d	0	0	28		-28
P. moluccensis	28.38	0.5	29	29	4d	15	0	0	31	15	29
P. moluccensis	27.88		29	29	4d	0	1	15		-14
P. moluccensis	27.66	-1.08	29	29	4d	10	1	2	26	9	18
P. moluccensis	28.74		29	29	4d	2	0	11		-9
P. moluccensis	30.88	1.27	29	29	4d	23	5	8	70	20	32
P. moluccensis	29.61		29	29	4d	8	3	23		-12
P. moluccensis	26.76	0.68	29	29	4d	20	0	3	50	17	36
P. moluccensis	26.08		29	29	4d	3	1	23		-19
P. moluccensis	33.14	2.23	29	29	4d	15	1	0	37	16	37
P. moluccensis	30.91		29	29	4d	0	0	21		-21
P. moluccensis	27.88	1.8	29	30	4d	46	6	7	121	45	91
P. moluccensis	26.08		29	30	4d	7	1	54		-46
P. moluccensis	27.06	-0.82	29	30	4d	32	0	2	71	30	63
P. moluccensis	27.88		29	30	4d	2	0	35		-33
P. moluccensis	28.02	-0.36	29	30	4d	35	8	0	86	43	82
P. moluccensis	28.38		29	30	4d	1	1	41		-39
P. moluccensis	28.74	-2.14	29	30	4d	7	0	0	13	7	13
P. moluccensis	30.88		29	30	4d	0	0	6		-6
P. moluccensis	33.14	4.28	29	30	4d	13	10	8	68	15	8
P. moluccensis	28.86		29	30	4d	7	15	15		7
P. moluccensis	26.08	-1.8	29	30	4d	42	0	0	94	42	90
P. moluccensis	27.88		29	30	4d	0	2	50		-48
P. moluccensis	27.06	-0.82	29	30	4d	14	26	13	106	27	22
P. moluccensis	27.88		29	30	4d	7	22	24		5
P. moluccensis	28.74	0.72	29	30	4d	17	14	4	73	27	29
P. moluccensis	28.02		29	30	4d	4	14	20		-2
P. moluccensis	30.88	2.5	29	30	4d	2	1	0	5	3	5
P. moluccensis	28.38		29	30	4d	0	0	2		-2
P. moluccensis	28.02	1.94	29	30	4d	24	4	24	98	4	2
P. moluccensis	26.08		29	30	4d	21	3	22		2
P. moluccensis	21.58	0.02	31	31	90d	22	24	5	105	41	31
P. moluccensis	21.56		31	31	90d	5	27	22		10
P. moluccensis	27.74	0.24	31	31	90d	24	5	0	59	29	47
P. moluccensis	27.5		31	31	90d	0	6	24		-18
P. moluccensis	21.94	0.08	31	31	90d	18	0	0	38	18	34
P. moluccensis	21.86		31	31	90d	0	2	18		-16
P. moluccensis	31.78	0.96	31	31	90d	37	30	9	146	58	62
P. moluccensis	30.82		31	31	90d	13	20	37		-4
P. moluccensis	24.42	0.88	31	31	90d	28	1	0	51	29	49
P. moluccensis	23.54		31	31	90d	0	1	21		-20
P. moluccensis	32.58	0.04	31	31	90d	39	1	0	88	40	76
P. moluccensis	32.54		31	31	90d	0	6	42		-36
P. moluccensis	32.66	-0.36	31	31	90d	4	0	0	12	4	4
P. moluccensis	33.02		31	31	90d	0	4	4		0
P. moluccensis	31.6	-0.28	31	31	90d	10	8	5	51	13	5
P. moluccensis	31.88		31	31	90d	5	13	10		8
P. moluccensis	33.82	0.72	31	31	90d	7	1	0	19	8	11
P. moluccensis	33.1		31	31	90d	1	3	7		-3
P. moluccensis	27.74	-0.96	31	31	90d	15	2	1	39	16	25
P. moluccensis	28.7		31	31	90d	2	4	15		-9
P. moluccensis	29.78	-0.38	30	30	90d	16	37	11	130	42	30
P. moluccensis	30.16		30	30	90d	7	32	27		12
P. moluccensis	27.3	-0.06	30	30	90d	3	0	0	8	3	8
P. moluccensis	27.36		30	30	90d	0	0	5		-5
P. moluccensis	29.22	-0.5	30	30	90d	7	0	0	21	7	21
P. moluccensis	29.72		30	30	90d	0	0	14		-14
P. moluccensis	31.24	-0.42	30	30	90d	93	8	3	206	98	182
P. moluccensis	31.66		30	30	90d	3	6	93		-84
P. moluccensis	26.8	-0.48	30	30	90d	21	0	1	56	20	30
P. moluccensis	27.28		30	30	90d	1	11	22		-10
P. moluccensis	32.78	0.56	30	30	90d	25	2	0	55	27	53
P. moluccensis	32.22		30	30	90d	0	1	27		-26
P. moluccensis	26.86	2.34	30	30	90d	30	0	0	60	30	60
P. moluccensis	24.52		30	30	90d	0	0	30		-30
P. moluccensis	26.86	0.06	30	30	90d	17	2	1	41	18	33
P. moluccensis	26.8		30	30	90d	1	2	18		-15
P. moluccensis	27.28	-0.02	30	30	90d	3	0	0	6	3	6
P. moluccensis	27.3		30	30	90d	0	0	3		-3
P. moluccensis	29.22	1.86	30	30	90d	25	3	3	68	25	30
P. moluccensis	27.36		30	30	90d	2	14	21		-5
P. moluccensis	30.48	-0.76	29	31	4d	24	6	4	66	26	36
P. amboinensis	31.24		29	31	4d	6	5	21		-10
P. moluccensis	24.74	-1.36	29	31	4d	85	6	0	185	91	165
P. amboinensis	26.1		29	31	4d	3	7	84		-74
P. amboinensis	24.02	0.94	29	31	4d	13	3	0	29	16	29
P. moluccensis	23.08		29	31	4d	0	0	13		-13
P. moluccensis	27.66	-1.9	29	31	4d	47	0	0	94	47	94
P. amboinensis	29.56		29	31	4d	0	0	47		-47
P. amboinensis	26.1	-0.56	29	31	4d	37	0	0	74	37	74
P. moluccensis	26.66		29	31	4d	0	0	37		-37
P. moluccensis	27.36	-2.2	29	31	4d	11	0	0	22	11	22
P. amboinensis	29.56		29	31	4d	0	0	11		-11
P. moluccensis	30.48	-2.58	29	31	4d	15	11	8	59	18	25
P. amboinensis	33.06		29	31	4d	8	1	16		-7
P. moluccensis	24.74	0.72	29	31	4d	22	8	4	62	26	42
P. amboinensis	24.02		29	31	4d	4	2	22		-16
P. amboinensis	26.1	-1.26	29	31	4d	51	0	0	102	51	102
P. moluccensis	27.36		29	31	4d	0	0	51		-51
P. moluccensis	27.4	-2.16	29	31	4d	7	2	1	20	8	12
P. amboinensis	29.56		29	31	4d	0	3	7		-4
P. amboinensis	22.62	0.14	29	29	4d	22	3	6	61	19	37
P. moluccensis	22.48		29	29	4d	6	0	24		-18
P. amboinensis	24.02	-0.72	29	29	4d	22	5	0	50	27	50
P. moluccensis	24.74		29	29	4d	0	0	23		-23
P. amboinensis	26.1	-0.12	29	29	4d	30	1	0	62	31	60
P. moluccensis	26.22		29	29	4d	0	1	30		-29
P. amboinensis	26.08	-0.58	29	29	4d	60	1	0	121	61	121
P. moluccensis	26.66		29	29	4d	0	0	60		-60
P. moluccensis	28.38	0.14	29	29	4d	12	5	6	44	11	16
P. amboinensis	28.24		29	29	4d	6	2	13		-5
P. moluccensis	30.48	0.92	29	29	4d	22	6	1	57	27	43
P. amboinensis	29.56		29	29	4d	1	5	22		-16
P. amboinensis	31.24	0.36	29	29	4d	12	12	1	42	23	32
P. moluccensis	30.88		29	29	4d	1	3	13		-9
P. moluccensis	31.84	-1.22	29	29	4d	9	4	0	27	13	15
P. amboinensis	33.06		29	29	4d	0	6	8		-2
P. amboinensis	36.08	2.94	29	29	4d	12	2	1	32	13	20
P. moluccensis	33.14		29	29	4d	1	4	12		-7
P. moluccensis	32.06	-1.66	29	29	4d	14	2	0	30	16	30
P. amboinensis	33.72		29	29	4d	0	0	14		-14
P. moluccensis	22.48	-1.54	29	30	4d	25	3	0	55	28	55
P. amboinensis	24.02		29	30	4d	0	0	27		-27
P. amboinensis	26.1	0.02	29	30	4d	46	6	0	96	52	92
P. moluccensis	26.08		29	30	4d	0	2	42		-40
P. moluccensis	27.06	0.84	29	30	4d	30	23	0	90	53	70
P. amboinensis	26.22		29	30	4d	2	8	27		-17
P. moluccensis	27.88	-1.68	29	30	4d	8	3	0	20	11	20
P. amboinensis	29.56		29	30	4d	0	0	9		-9
P. moluccensis	28.74	-2.5	29	30	4d	20	7	0	48	27	46
P. amboinensis	31.24		29	30	4d	0	1	20		-19
P. amboinensis	33.06	2.18	29	30	4d	13	6	0	32	19	32
P. moluccensis	30.88		29	30	4d	0	0	13		-13
P. moluccensis	33.14	-0.58	29	30	4d	23	11	5	77	29	41
P. amboinensis	33.72		29	30	4d	8	5	25		-12
P. moluccensis	27.88	1.66	29	30	4d	57	6	0	121	63	115
P. amboinensis	26.22		29	30	4d	1	2	55		-52
P. moluccensis	28.38	-1.18	29	30	4d	18	6	0	47	24	31
P. amboinensis	29.56		29	30	4d	2	6	15		-7
P. moluccensis	27.06	0.96	29	30	4d	32	5	0	72	37	72
P. amboinensis	26.1		29	30	4d	0	0	35		-35
P. moluccensis	21.86	-0.02	31	31	90d	23	2	0	46	25	46
P. amboinensis	21.88		31	31	90d	0	0	21		-21
P. moluccensis	24.48	-0.24	31	31	90d	22	3	0	52	25	38
P. amboinensis	24.72		31	31	90d	2	5	20		-13
P. moluccensis	24.42	0.1	31	31	90d	61	0	0	112	61	112
P. amboinensis	24.32		31	31	90d	0	0	51		-51
P. amboinensis	31.8	0.02	31	31	90d	12	0	0	25	12	23
P. moluccensis	31.78		31	31	90d	0	1	12		-11
P. amboinensis	31.22	-0.38	31	31	90d	1	2	0	3	3	3
P. moluccensis	31.6		31	31	90d	0	0	0		0
P. moluccensis	33.82	-0.1	31	31	90d	7	3	0	19	10	7
P. amboinensis	33.92		31	31	90d	2	4	3		3
P. moluccensis	32.66	0.04	31	31	90d	12	0	0	30	12	6
P. amboinensis	32.62		31	31	90d	3	9	6		6
P. amboinensis	33.18	0.16	31	31	90d	23	0	0	47	23	43
P. moluccensis	33.02		31	31	90d	0	2	22		-20
P. moluccensis	34.66	0.08	31	31	90d	0	2	0	2	2	2
P. amboinensis	34.58		31	31	90d	0	0	0		0
P. amboinensis	33.54	0.44	31	31	90d	19	0	0	33	19	29
P. moluccensis	33.1		31	31	90d	0	2	12		-10
P. amboinensis	21.48	-0.98	30	30	90d	11	7	8	45	10	11
P. moluccensis	22.46		30	30	90d	8	1	10		-1
P. amboinensis	22.48	-1.98	30	30	90d	2	3	0	6	5	6
P. moluccensis	24.46		30	30	90d	0	0	1		-1
P. moluccensis	24.52	-1.1	30	30	90d	11	10	2	38	19	24
P. amboinensis	25.62		30	30	90d	2	3	10		-5
P. moluccensis	26.8	0.62	30	30	90d	24	3	1	54	26	48
P. amboinensis	26.18		30	30	90d	1	1	24		-22
P. moluccensis	27.28	0.06	30	30	90d	42	10	0	96	52	86
P. amboinensis	27.22		30	30	90d	0	5	39		-34
P. moluccensis	30.16	-0.86	30	30	90d	7	2	2	22	7	10
P. amboinensis	31.02		30	30	90d	2	2	7		-3
P. amboinensis	27.22	-2.56	30	30	90d	7	2	0	17	9	13
P. moluccensis	29.78		30	30	90d	1	1	6		-4
P. moluccensis	31.24	-0.84	30	30	90d	31	10	0	73	41	65
P. amboinensis	32.08		30	30	90d	1	3	28		-24
P. moluccensis	24.46	-0.26	30	30	90d	17	8	1	50	24	34
P. amboinensis	24.72		30	30	90d	1	6	17		-10
P. amboinensis	30.2	-2.02	30	30	90d	20	5	0	48	25	48
P. moluccensis	32.22		30	30	90d	0	0	23		-23
