# Supplementary material for: Duration of Exposure to Elevated Temperature Affects Competitive Interactions in Juvenile Reef Fishes
Source: PLoS One. 2016 Oct 13;11(10):e0164505. doi: 10.1371/journal.pone.0164505 (PMC5063334; doi:10.1371/journal.pone.0164505)
Supplement: S2 Table — Separate tests were generated for the effects of short-term exposure to elevated temperature (left) and comparing exposure durations at elevated temperature (right) on (a) aggression score differences, (b) aggression score of contest winner, and (c) total number of interactions for 3 species combinations. (XLSX) [file pone.0164505.s005.xlsx]

## Sheet: Sheet1
	Short-term exposure to elevated temperature						Exposure durations at elevated temperature
Species Combinations	Source	Sum of Squares	df	Mean square	F	P	Source	Sum of Squares	df	Mean square	F	P
(a) Aggression score differences
Intraspecific	Between groups	836.467	2	418.233	0.691	0.51	Between groups	3258.03	1	3258.03	10.717	0.002
P. amboinensis	Within groups	16343.4	27	605.311			Within groups	11551.8	38	303.993
	Total	17179.9	29				Total	14809.8	39
Intraspecific	Between groups	3763.4	2	1881.7	2.492	0.102	Between groups	656.1	1	656.1	0.513	0.478
P. moluccensis	Within groups	20384.9	27	754.996			Within groups	48619.5	38	1279.46
	Total	24148.3	29				Total	49275.6	39
Interspecific	Between groups	1818.6	2	909.3	0.65	0.53	Between groups	6786.02	1	6786.02	5.672	0.022
	Within groups	37793.7	27	1399.77			Within groups	45465.9	38	119.472
	Total	39612.3	29				Total	52252	39
(b) Aggression score of contest winner
Intraspecific	Between groups	304.8	2	152.4	1.13	0.338	Between groups	656.1	1	656.1	7.794	0.008
P. amboinensis	Within groups	3640	27	134.815			Within groups	3199	38	84.184
	Total	3944.8	29				Total	3855.1	39
Intraspecific	Between groups	1198.47	2	599.233	3.462	0.046	Between groups	4.225	1	4.225	0.012	0.915
P. moluccensis	Within groups	4673.4	27	173.089			Within groups	13828.8	38	363.914
	Total	5871.87	29				Total	13833	39
Interspecific	Between groups	621.6	2	310.8	0.834	0.445	Between groups	1742.4	1	1742.4	5.148	0.029
	Within groups	10055.9	27	372.441			Within groups	12861.2	38	338.453
	Total	10677.5	29				Total	14603.6	39
(c) Total number of interactions
Intraspecific	Between groups	2274.87	2	1137.43	1.799	0.185	Between groups	2117.03	1	2117.03	4.175	0.048
P. amboinensis	Within groups	17069	27	632.185			Within groups	19267.3	38	507.036
	Total	19343.9	29				Total	21384.4	39
Intraspecific	Between groups	5346.87	2	2673.43	30.56	0.064	Between groups	62.5	1	62.5	0.034	0.854
P. moluccensis	Within groups	23618.5	2	874.759			Within groups	69483.9	38	1828.52
	Total	28967.4	29				Total	69546.4	39
Interspecific	Between groups	1847.27	2	923.633	0.676	0.517	Between groups	7645.23	1	7645.23	6.309	0.016
	Within groups	36886.1	27	1366.15			Within groups	46044.8	38	1211.7
	Total	38733.4	29				Total	53690	39
